# Supplementary material for: Benzenesulfonamide Analogs: Synthesis, Anti-GBM Activity and Pharmacoprofiling
Source: Int J Mol Sci. 2023 Jul 31;24(15):12276. doi: 10.3390/ijms241512276 (PMC10418358; doi:10.3390/ijms241512276)
Supplement: Supplementary file 1 [file ijms-24-12276-s001.zip]

Archive with 1 entries (1 files):
- ijms-2393453-supplementary.pdf
